# Supplementary material for: The genus Dasyproctus (Hymenoptera, Apoidea, Crabronidae) in China, with description of two new species
Source: Zookeys. 2021 Mar 18;1025:21–34. doi: 10.3897/zookeys.1025.59920 (PMC7994288; doi:10.3897/zookeys.1025.59920)
Supplement: XML Treatment for Dasyproctus [file zookeys.1025.59920-treatment1.xml]

<!DOCTYPE tp:taxon-treatment
  PUBLIC "-//TaxonX//DTD Taxonomic Treatment Publishing DTD v0 20100105//EN" "tax-treatment-NSO.dtd">
<tp:taxon-treatment xmlns:tp="http://www.plazi.org/taxpub"><tp:treatment-meta><kwd-group><label>Taxon classification</label><kwd><named-content xmlns:xlink="http://www.w3.org/1999/xlink" content-type="kingdom">Animalia</named-content></kwd><kwd><named-content xmlns:xlink="http://www.w3.org/1999/xlink" content-type="order">Hymenoptera</named-content></kwd><kwd><named-content xmlns:xlink="http://www.w3.org/1999/xlink" content-type="family">Crabronidae</named-content></kwd></kwd-group><mixed-citation publication-type="journal"><person-group><name><surname>Yue</surname><given-names>Dan</given-names></name><name><surname>Ma</surname><given-names>Li</given-names></name><name><surname>Li</surname><given-names>Qiang</given-names></name></person-group><article-title>The genus <italic><tp:taxon-name><tp:taxon-name-part taxon-name-part-type="genus" reg="Dasyproctus">Dasyproctus</tp:taxon-name-part></tp:taxon-name></italic> (<tp:taxon-name><tp:taxon-name-part taxon-name-part-type="order">Hymenoptera</tp:taxon-name-part></tp:taxon-name>, <tp:taxon-name><tp:taxon-name-part taxon-name-part-type="superfamily">Apoidea</tp:taxon-name-part></tp:taxon-name>, <tp:taxon-name><tp:taxon-name-part taxon-name-part-type="family">Crabronidae</tp:taxon-name-part></tp:taxon-name>) in China, with description of two new species</article-title><source>Zookeys</source><day>18</day><month>3</month><year>2021</year><volume>1025</volume><fpage>21</fpage><lpage>34</lpage><pub-id pub-id-type="doi">10.3897/zookeys.1025.59920</pub-id></mixed-citation></tp:treatment-meta><tp:nomenclature><tp:taxon-name><object-id xmlns:xlink="http://www.w3.org/1999/xlink" content-type="arpha" xlink:type="simple">186B4BA5-ABAE-5044-AC24-8469ABC9D178</object-id>
            <tp:taxon-name-part taxon-name-part-type="genus" reg="Dasyproctus">Dasyproctus</tp:taxon-name-part>
          </tp:taxon-name><tp:taxon-authority>Lepeletier de Saint Fargeau &amp; Brullé, 1834</tp:taxon-authority><tp:nomenclature-citation-list><tp:nomenclature-citation><tp:taxon-name>
                <tp:taxon-name-part taxon-name-part-type="genus" reg="Dasyproctus">Dasyproctus</tp:taxon-name-part>
              </tp:taxon-name><comment>Lepeletier de Saint Fargeau &amp; Brullé, 1834: 801. Type species: <tp:taxon-name><tp:taxon-name-part taxon-name-part-type="genus" reg="Dasyproctus">Dasyproctus</tp:taxon-name-part> <tp:taxon-name-part taxon-name-part-type="species" reg="bipunctatus">bipunctatus</tp:taxon-name-part></tp:taxon-name> Lepeletier de Saint Fargeau &amp; Brullé, 1834, by monotypy.</comment></tp:nomenclature-citation><tp:nomenclature-citation><tp:taxon-name>
                <tp:taxon-name-part taxon-name-part-type="genus" reg="Megapodium">Megapodium</tp:taxon-name-part>
              </tp:taxon-name><comment>Dahlbom, 1844: 295. Type species: <tp:taxon-name><tp:taxon-name-part taxon-name-part-type="genus" reg="Megapodium">Megapodium</tp:taxon-name-part> <tp:taxon-name-part taxon-name-part-type="species" reg="westermanni">westermanni</tp:taxon-name-part></tp:taxon-name> Dahlbom, 1844, designated by <xref ref-type="bibr" rid="B21">Pate (1937</xref>: 37).</comment></tp:nomenclature-citation><tp:nomenclature-citation><tp:taxon-name>
                <tp:taxon-name-part taxon-name-part-type="genus" reg="Bishamonis">Bishamonis</tp:taxon-name-part>
              </tp:taxon-name><comment>Tsuneki, 1983: 17, as subgenus of <tp:taxon-name><tp:taxon-name-part taxon-name-part-type="genus" reg="Dasyproctus">Dasyproctus</tp:taxon-name-part></tp:taxon-name>. Type species: <tp:taxon-name><tp:taxon-name-part taxon-name-part-type="genus" reg="Dasyproctus">Dasyproctus</tp:taxon-name-part> <tp:taxon-name-part taxon-name-part-type="species" reg="guadalensis">guadalensis</tp:taxon-name-part></tp:taxon-name> Tsuneki, 1983, by original designation and monotypy.</comment></tp:nomenclature-citation></tp:nomenclature-citation-list></tp:nomenclature><tp:treatment-sec sec-type="diagnosis" id="SECID0EFJAC"><title>Diagnosis.</title><p>Body opaque or dull; scapal basin concave, simple or delimited dorsally by a carina; orbital fovea distinct to evanescent; antennal sockets contiguous with each other and with inner orbits; scape bicarinate; male flagellum simple or modified, most species without ventral setal fringe (except <italic><tp:taxon-name><tp:taxon-name-part taxon-name-part-type="genus" reg="Dasyproctus">D.</tp:taxon-name-part> <tp:taxon-name-part taxon-name-part-type="species" reg="araboides">araboides</tp:taxon-name-part></tp:taxon-name></italic>); mandible bidentate apically in male, tridentate in female; pronotal collar with anterior carina reaching pronotal lobe in males and most females; postspiracular carina, omaulus, and acetabular carina present, contiguous; verticaulus elongate, sometimes inconspicuous; propodeum moderately sculptured, dorsal face micro-ridged, rugose, or areolate, enclosure not or inconspicuously defined, lateral propodeal carina well developed; legs simple or with hind femur modified; recurrent vein joining submarginal cell beyond its middle; jugal lobe shorter than submedian cell; gaster with first segment elongate-pedunculate; male without pygidial plate, female pygidial plate markedly narrowed, concave (<xref ref-type="bibr" rid="B2">Bohart and Menke 1976</xref>; <xref ref-type="bibr" rid="B17">Leclercq 2015</xref>).</p></tp:treatment-sec><ref-list><ref id="B21"><mixed-citation xmlns:xlink="http://www.w3.org/1999/xlink" xlink:type="simple"><person-group><name name-style="western"><surname>Pate</surname><given-names>VSL</given-names></name></person-group> (<year>1937</year>) <article-title>The generic names of the sphecoid wasps and their type species (<tp:taxon-name><tp:taxon-name-part taxon-name-part-type="order">Hymenoptera</tp:taxon-name-part></tp:taxon-name>: <tp:taxon-name><tp:taxon-name-part taxon-name-part-type="infraorder">Aculeata</tp:taxon-name-part></tp:taxon-name>).</article-title><source>Memoirs of the American Entomological Society</source><volume>9</volume>: <fpage>1</fpage>–<lpage>103</lpage>. <ext-link xlink:type="simple" ext-link-type="uri" xlink:href="https://www.biodiversitylibrary.org/page/38416580#page/11/mode/1up">https://www.biodiversitylibrary.org/page/38416580#page/11/mode/1up</ext-link></mixed-citation></ref><ref id="B2"><mixed-citation xmlns:xlink="http://www.w3.org/1999/xlink" xlink:type="simple"><person-group><name name-style="western"><surname>Bohart</surname><given-names>RM</given-names></name><name name-style="western"><surname>Menke</surname><given-names>AS</given-names></name></person-group> (<year>1976</year>) <source>Sphecid Wasps of the World, a Generic Revision.</source><publisher-name>University of California Press</publisher-name>, <publisher-loc>Berkeley, Los Angeles, London</publisher-loc>, <size units="page">695 pp</size>. <ext-link xlink:type="simple" ext-link-type="uri" xlink:href="http://books.google.ru/books?id=FExMjuRhjpIC%26pg=PA612%26lpg=PA612%26dq=Beitr%C3%A4ge+zur+Biologie+der+Hymenoptera.+I.%26source=bl%26ots=bDmE_eOtKG%26sig=Eu5IuEsIwwVxelC9LYNP3th-fSs%26hl=ru%26ei=wbyiTZj3I4voObX15TQ%26sa=X%26oi=book_result%26ct=result%26resnum=2%26ved=0CBkQ6AEwATgK#v=thumbnail%26q%26f=false">http://books.google.ru/books?id=FExMjuRhjpIC&amp;pg=PA612&amp;lpg=PA612&amp;dq=Beitr%C3%A4ge+zur+Biologie+der+Hymenoptera.+I.&amp;source=bl&amp;ots=bDmE_eOtKG&amp;sig=Eu5IuEsIwwVxelC9LYNP3th-fSs&amp;hl=ru&amp;ei=wbyiTZj3I4voObX15TQ&amp;sa=X&amp;oi=book_result&amp;ct=result&amp;resnum=2&amp;ved=0CBkQ6AEwATgK#v=thumbnail&amp;q&amp;f=false</ext-link></mixed-citation></ref><ref id="B17"><mixed-citation xmlns:xlink="http://www.w3.org/1999/xlink" xlink:type="simple"><person-group><name name-style="western"><surname>Leclercq</surname><given-names>J</given-names></name></person-group> (<year>2015</year>) <article-title>Hyménoptères Crabroniens d’Afrique, d’Asie et d’Océanie du genre <italic><tp:taxon-name><tp:taxon-name-part taxon-name-part-type="genus">Dasyproctus</tp:taxon-name-part></tp:taxon-name></italic> Lepeletier &amp; Brullé 1835 (<tp:taxon-name><tp:taxon-name-part taxon-name-part-type="order">Hymenoptera</tp:taxon-name-part></tp:taxon-name>: <tp:taxon-name><tp:taxon-name-part taxon-name-part-type="family">Crabronidae</tp:taxon-name-part></tp:taxon-name>: <tp:taxon-name><tp:taxon-name-part taxon-name-part-type="subfamily">Crabroninae</tp:taxon-name-part></tp:taxon-name>).</article-title><source>Entomologie Faunistique</source><volume>68</volume>: <fpage>41</fpage>–<lpage>89</lpage>. <ext-link xlink:type="simple" ext-link-type="uri" xlink:href="https://popups.uliege.be/2030-6318/index.php?id=3120%26file=1%26pid=3108">https://popups.uliege.be/2030-6318/index.php?id=3120&amp;file=1&amp;pid=3108</ext-link></mixed-citation></ref></ref-list></tp:taxon-treatment>
