# Supplementary material for: The genus Dasyproctus (Hymenoptera, Apoidea, Crabronidae) in China, with description of two new species
Source: Zookeys. 2021 Mar 18;1025:21–34. doi: 10.3897/zookeys.1025.59920 (PMC7994288; doi:10.3897/zookeys.1025.59920)
Supplement: XML Treatment for Dasyproctus amplicarinalis [file zookeys.1025.59920-treatment2.xml]

<!DOCTYPE tp:taxon-treatment
  PUBLIC "-//TaxonX//DTD Taxonomic Treatment Publishing DTD v0 20100105//EN" "tax-treatment-NSO.dtd">
<tp:taxon-treatment xmlns:tp="http://www.plazi.org/taxpub"><tp:treatment-meta><kwd-group><label>Taxon classification</label><kwd><named-content xmlns:xlink="http://www.w3.org/1999/xlink" content-type="kingdom">Animalia</named-content></kwd><kwd><named-content xmlns:xlink="http://www.w3.org/1999/xlink" content-type="order">Hymenoptera</named-content></kwd><kwd><named-content xmlns:xlink="http://www.w3.org/1999/xlink" content-type="family">Crabronidae</named-content></kwd></kwd-group><mixed-citation publication-type="journal"><person-group><name><surname>Yue</surname><given-names>Dan</given-names></name><name><surname>Ma</surname><given-names>Li</given-names></name><name><surname>Li</surname><given-names>Qiang</given-names></name></person-group><article-title>The genus <italic><tp:taxon-name><tp:taxon-name-part taxon-name-part-type="genus" reg="Dasyproctus">Dasyproctus</tp:taxon-name-part></tp:taxon-name></italic> (<tp:taxon-name><tp:taxon-name-part taxon-name-part-type="order">Hymenoptera</tp:taxon-name-part></tp:taxon-name>, <tp:taxon-name><tp:taxon-name-part taxon-name-part-type="superfamily">Apoidea</tp:taxon-name-part></tp:taxon-name>, <tp:taxon-name><tp:taxon-name-part taxon-name-part-type="family">Crabronidae</tp:taxon-name-part></tp:taxon-name>) in China, with description of two new species</article-title><source>Zookeys</source><day>18</day><month>3</month><year>2021</year><volume>1025</volume><fpage>21</fpage><lpage>34</lpage><pub-id pub-id-type="doi">10.3897/zookeys.1025.59920</pub-id></mixed-citation></tp:treatment-meta><tp:nomenclature><tp:taxon-name><object-id xmlns:xlink="http://www.w3.org/1999/xlink" content-type="arpha" xlink:type="simple">8538FB99-7E4E-59ED-800F-5FBA3739ED4D</object-id>
            <tp:taxon-name-part taxon-name-part-type="genus" reg="Dasyproctus">Dasyproctus</tp:taxon-name-part>
            <tp:taxon-name-part taxon-name-part-type="species" reg="amplicarinalis">amplicarinalis</tp:taxon-name-part>
            <object-id xmlns:xlink="http://www.w3.org/1999/xlink" content-type="zoobank" xlink:type="simple">http://zoobank.org/F046D4FA-88E6-48F9-B299-3E03CABC4518</object-id>
          </tp:taxon-name><tp:taxon-authority>Yue &amp; Ma</tp:taxon-authority><tp:taxon-status xmlns:xlink="http://www.w3.org/1999/xlink" xlink:type="simple">sp. nov.</tp:taxon-status><xref ref-type="fig" rid="F1">Figure 1a–g</xref></tp:nomenclature><tp:treatment-sec sec-type="material" id="SECID0ELLAC"><title>Material examined.</title><p><bold><italic>Holotype</italic>.</bold> ♀, China: Yunnan: Dehong: Yingjiang: Yunyan Mountain, <named-content xmlns:xlink="http://www.w3.org/1999/xlink" content-type="dwc:verbatimCoordinates" xlink:type="simple"><named-content content-type="geo-json" specific-use="{&#34;type&#34;:&#34;Point&#34;,&#34;coordinates&#34;:[98.550000,25.150000]}" id="NCID0EZLAC" xlink:type="simple">24°69'N, 97°93'E</named-content></named-content>, 2005.VIII.15, coll. Li Ma (<abbrev xmlns:xlink="http://www.w3.org/1999/xlink" content-type="institution" xlink:title="Insect Collection of Yunnan Agricultural University, Kunming, China" id="ABBRID0E5LAC" xlink:type="simple">YNAU</abbrev>); <bold><italic>Paratypes</italic>.</bold> 1♀, same place and date as holotype, coll. Kai Wu (<abbrev xmlns:xlink="http://www.w3.org/1999/xlink" content-type="institution" xlink:title="Insect Collection of Yunnan Agricultural University, Kunming, China" id="ABBRID0EHMAC" xlink:type="simple">YNAU</abbrev>); 1♀, China: Yunnan: Nujiang: Lushui, <named-content xmlns:xlink="http://www.w3.org/1999/xlink" content-type="dwc:verbatimCoordinates" xlink:type="simple"><named-content content-type="geo-json" specific-use="{&#34;type&#34;:&#34;Point&#34;,&#34;coordinates&#34;:[99.366667,26.616667]}" id="NCID0EPMAC" xlink:type="simple">25°97'N, 98°82'E</named-content></named-content>, 2006.VII.19, coll. Li Ma (<abbrev xmlns:xlink="http://www.w3.org/1999/xlink" content-type="institution" xlink:title="Insect Collection of Yunnan Agricultural University, Kunming, China" id="ABBRID0EUMAC" xlink:type="simple">YNAU</abbrev>).</p></tp:treatment-sec><tp:treatment-sec sec-type="diagnosis" id="SECID0EZMAC"><title>Diagnosis.</title><p>The new species clearly differs from the Oriental <italic><tp:taxon-name><tp:taxon-name-part taxon-name-part-type="genus" reg="Dasyproctus">D.</tp:taxon-name-part> <tp:taxon-name-part taxon-name-part-type="species" reg="buddha">buddha</tp:taxon-name-part></tp:taxon-name></italic> (Cameron) by the following combination of characters: frontal area dorsally with a high, lamellar, transverse carina at upper margin of scapal basin, carina interrupted by a broad and deep depression medially, and markedly high on each side of depression (Fig. <xref ref-type="fig" rid="F1">1c</xref>); antennal scape (except above with two black spots medially) yellow, pedicel brown (Fig. <xref ref-type="fig" rid="F1">1b</xref>); fore femur with one yellow spot; spots of tergum II larger than those of scutellum and tergum V (Fig. <xref ref-type="fig" rid="F1">1e, g</xref>). In <italic><tp:taxon-name><tp:taxon-name-part taxon-name-part-type="genus" reg="Dasyproctus">D.</tp:taxon-name-part> <tp:taxon-name-part taxon-name-part-type="species" reg="buddha">buddha</tp:taxon-name-part></tp:taxon-name></italic>: frontal area dorsally with a lamellar, transverse carina at upper margin of scapal basin, carina interrupted by a narrow and shallow depression medially, and slightly higher on each side of depression; scape and pedicel yellow; fore femur with two separated yellow spots; spots of tergum II smaller than those of scutellum and tergum V.</p><fig id="F1" position="float" orientation="portrait"><object-id xmlns:xlink="http://www.w3.org/1999/xlink" content-type="doi" xlink:type="simple">10.3897/zookeys.1025.59920.figure1</object-id><object-id xmlns:xlink="http://www.w3.org/1999/xlink" content-type="arpha" xlink:type="simple">131AF1AF-EF3C-5F3C-A361-E50911BC9CDE</object-id><label>Figure 1.</label><caption><p><italic><tp:taxon-name><tp:taxon-name-part taxon-name-part-type="genus" reg="Dasyproctus">Dasyproctus</tp:taxon-name-part> <tp:taxon-name-part taxon-name-part-type="species" reg="amplicarinalis">amplicarinalis</tp:taxon-name-part></tp:taxon-name></italic> Yue &amp; Ma, sp. nov., ♀. <bold>a</bold> habitus, dorsal view <bold>b</bold> head, frontal view <bold>c</bold> head, dorsal view <bold>d</bold> collar, lateral view <bold>e</bold> mesosoma, dorsal view <bold>f</bold> fore tarsomere I, dorsal view <bold>g</bold> metasoma, dorsal view. Scale bars: 0.43 mm (<bold>e</bold>); 0.49 mm (<bold>a</bold>); 0.57 mm (<bold>g</bold>); 1 mm (<bold>b, c</bold>); 1.31 mm (<bold>f</bold>); 1.48 mm (<bold>d</bold>).</p></caption><graphic xmlns:xlink="http://www.w3.org/1999/xlink" xlink:href="zookeys-1025-021-g001.jpg" position="float" orientation="portrait" xlink:type="simple" id="oo_521352.jpg"><uri content-type="original_file" xlink:type="simple">https://binary.pensoft.net/fig/521352</uri></graphic></fig><p>The new species and <italic><tp:taxon-name><tp:taxon-name-part taxon-name-part-type="genus" reg="Dasyproctus">D.</tp:taxon-name-part> <tp:taxon-name-part taxon-name-part-type="species" reg="buddha">buddha</tp:taxon-name-part></tp:taxon-name></italic> can be distinguished from the other species of the genus by the following combination of characters: free margin of clypeus truncate, slightly emarginated medially, lateral area with a blunt tooth on each side; frontal area dorsally with a lamellar, transverse carina at upper margin of scapal basin, carina interrupted by depression medially; anterior carina of pronotal collar laterally not curving toward pronotal lobe; length of petiole more than 2× maximum width.</p></tp:treatment-sec><tp:treatment-sec sec-type="description" id="SECID0EBAAE"><title>Description.</title><p><bold>Female</bold> (Fig. <xref ref-type="fig" rid="F1">1a</xref>). <bold><italic>Body</italic></bold> length 9.5–11.0 mm. Black; mandible largely pale yellowish (Fig. <xref ref-type="fig" rid="F1">1b</xref>); yellow are: scape (except above with two black spots) (Fig. <xref ref-type="fig" rid="F1">1b</xref>), pronotal collar (except black depression medially), pronotal lobe, anterior corner of scutellum, axilla (Fig. <xref ref-type="fig" rid="F1">1e</xref>), spot on ventral surface of fore femur subbasally, widely L-shaped band on mid femur ventrally (spot divided into two parts in some specimens), fore and mid tibiae ventrally and subapical 2/3 of hind tibia ventrally, spots on gastral terga II–V (Fig. <xref ref-type="fig" rid="F1">1g</xref>). Integument mostly with sparse, silvery setae; upper frons mostly and vertex entirely with sparse, golden setae; upper frons near transverse carina and frontal line with denser, golden setae; gena with short, dense, silvery appressed setae; scapal basin (except frontal line) with short, dense, golden setae; clypeus with dense, appressed, silvery setae; scape with white setae apically; lateral surface of mesosoma with dense, golden setae; gastral terga I–V with sparse, brown setae; sternum II with silvery setae and a nearly round setal spot laterally; posterior margin of sterna II–V with long, sparse, brown setae; tergum V laterally and pygidial plate basally and laterally with long, brown setae.</p><p><bold><italic>Head</italic>.</bold> Mandible tridentate apically, inner side of mandible produced subapically; free margin of clypeus truncate, slightly emarginated medially, lateral area with a blunt tooth on each side (Fig. <xref ref-type="fig" rid="F1">1b</xref>); relative lengths of scape:pedicel:flagellum I:flagellum II:flagellum III = 100:18:29:22:20; frontal area dorsally with a high, lamellar, transverse carina at upper margin of scapal basin, carina interrupted by a broad and deep depression medially, and markedly high on each side of depression (Fig. <xref ref-type="fig" rid="F1">1c</xref>); orbital fovea shiny, oval, distinct, and large, length ca. 3× width, widest area slightly broader than hind ocellus diameter (Fig. <xref ref-type="fig" rid="F1">1c</xref>); upper frons with line formed by punctures (Fig. <xref ref-type="fig" rid="F1">1c</xref>), and with dense, small punctures 0.0–0.5× diameters apart; vertex with dense, small punctures ca. 1.5–2.0× diameters apart; gena with small punctures ca. 2–5× diameters apart; vertex to anterior ocellus with extremely fine midline (Fig. <xref ref-type="fig" rid="F1">1c</xref>). <abbrev xmlns:xlink="http://www.w3.org/1999/xlink" xlink:title="head length" id="ABBRID0E2BAE" xlink:type="simple">HL</abbrev>:<abbrev xmlns:xlink="http://www.w3.org/1999/xlink" xlink:title="head width" id="ABBRID0E6BAE" xlink:type="simple">HW</abbrev>:<abbrev xmlns:xlink="http://www.w3.org/1999/xlink" xlink:title="postocellar distance" id="ABBRID0EDCAE" xlink:type="simple">POD</abbrev>:<abbrev xmlns:xlink="http://www.w3.org/1999/xlink" xlink:title="ocellocular distance" id="ABBRID0EHCAE" xlink:type="simple">OOD</abbrev> = 40:67:11:13.</p><p><bold><italic>Mesosoma</italic>.</bold> Anterior carina of pronotal collar curving backwards in middle, laterally not curving toward pronotal lobe, nearly parallel to anterior margin of scutum, extending to insertion of fore coxa (Fig. <xref ref-type="fig" rid="F1">1d</xref>); pronotal collar with mid furrow (Fig. <xref ref-type="fig" rid="F1">1e</xref>); scutum with dense, midsize punctures ca. 1.0–1.5× diameters apart, and short, longitudinal rugae posteriorly; scutellum with dense, shallow, midsize punctures ca. 3–4× diameters apart and short, oblique longitudinal rugae posteriorly; mesopleuron with dense, shallow, midsize punctures ca. 1–4× diameters apart; metanotum with longitudinal rugae mixed with dense, midsize punctures ca. 0.8–1.0× diameters apart; metapleuron with coarse, oblique rugae; propodeal enclosure with oblique rugae and mid furrow; posterior surface with oblique rugae and mid furrow; lateral surface with dense, oblique rugae; outer margin of fore tarsomere I with three spines subbasally.</p><p><bold><italic>Metasoma</italic>.</bold> Length of petiole 2.27× maximum width (Fig. <xref ref-type="fig" rid="F1">1g</xref>), and ca. half of hind femur, its surface with dense, midsize punctures ca. 1.5–2.0× diameters apart; terga with dense, fine punctures; sternum II with dense, small punctures; sterna III–VI posteriorly with dense, small to midsize punctures; terga II–V with yellow spot on each side, spots on terga III–IV larger than those of terga II and V, and spots on tergum II larger than those of tergum V (Fig. <xref ref-type="fig" rid="F1">1g</xref>); spots on tergum II larger than those of scutellum, but shorter than half of those of tergum III (Fig. <xref ref-type="fig" rid="F1">1e, g</xref>). Pygidial plate concave and narrow, with sparse, small to midsize punctures anteriorly, and with contiguous, midsize punctures and longitudinal rugae posteriorly.</p><p><bold>Male.</bold> Unknown.</p></tp:treatment-sec><tp:treatment-sec sec-type="distribution" id="SECID0ERDAE"><title>Distribution.</title><p>China (Yunnan).</p></tp:treatment-sec><tp:treatment-sec sec-type="etymology" id="SECID0EWDAE"><title>Etymology.</title><p>The species’ name, <italic>amplicarinalis</italic>, is derived from the Latin stem <italic>ampl</italic>- (= large, spacious, roomy) and the Latin word <italic>carinalis</italic>, referring to the high, lamellar, transverse carina at the upper margin of the scapal basin, which is one of the main diagnostic characters of this species.</p></tp:treatment-sec></tp:taxon-treatment>
