# Supplementary material for: The genus Dasyproctus (Hymenoptera, Apoidea, Crabronidae) in China, with description of two new species
Source: Zookeys. 2021 Mar 18;1025:21–34. doi: 10.3897/zookeys.1025.59920 (PMC7994288; doi:10.3897/zookeys.1025.59920)
Supplement: XML Treatment for Dasyproctus hainanensis [file zookeys.1025.59920-treatment3.xml]

<!DOCTYPE tp:taxon-treatment
  PUBLIC "-//TaxonX//DTD Taxonomic Treatment Publishing DTD v0 20100105//EN" "tax-treatment-NSO.dtd">
<tp:taxon-treatment xmlns:tp="http://www.plazi.org/taxpub"><tp:treatment-meta><kwd-group><label>Taxon classification</label><kwd><named-content xmlns:xlink="http://www.w3.org/1999/xlink" content-type="kingdom">Animalia</named-content></kwd><kwd><named-content xmlns:xlink="http://www.w3.org/1999/xlink" content-type="order">Hymenoptera</named-content></kwd><kwd><named-content xmlns:xlink="http://www.w3.org/1999/xlink" content-type="family">Crabronidae</named-content></kwd></kwd-group><mixed-citation publication-type="journal"><person-group><name><surname>Yue</surname><given-names>Dan</given-names></name><name><surname>Ma</surname><given-names>Li</given-names></name><name><surname>Li</surname><given-names>Qiang</given-names></name></person-group><article-title>The genus <italic><tp:taxon-name><tp:taxon-name-part taxon-name-part-type="genus" reg="Dasyproctus">Dasyproctus</tp:taxon-name-part></tp:taxon-name></italic> (<tp:taxon-name><tp:taxon-name-part taxon-name-part-type="order">Hymenoptera</tp:taxon-name-part></tp:taxon-name>, <tp:taxon-name><tp:taxon-name-part taxon-name-part-type="superfamily">Apoidea</tp:taxon-name-part></tp:taxon-name>, <tp:taxon-name><tp:taxon-name-part taxon-name-part-type="family">Crabronidae</tp:taxon-name-part></tp:taxon-name>) in China, with description of two new species</article-title><source>Zookeys</source><day>18</day><month>3</month><year>2021</year><volume>1025</volume><fpage>21</fpage><lpage>34</lpage><pub-id pub-id-type="doi">10.3897/zookeys.1025.59920</pub-id></mixed-citation></tp:treatment-meta><tp:nomenclature><tp:taxon-name><object-id xmlns:xlink="http://www.w3.org/1999/xlink" content-type="arpha" xlink:type="simple">510D3C19-3FA1-536F-95C2-8701E9FB1626</object-id>
            <tp:taxon-name-part taxon-name-part-type="genus" reg="Dasyproctus">Dasyproctus</tp:taxon-name-part>
            <tp:taxon-name-part taxon-name-part-type="species" reg="hainanensis">hainanensis</tp:taxon-name-part>
            <object-id xmlns:xlink="http://www.w3.org/1999/xlink" content-type="zoobank" xlink:type="simple">http://zoobank.org/62B586B8-1FF3-45AB-9F4C-860816D317BA</object-id>
          </tp:taxon-name><tp:taxon-authority>Yue &amp; Li</tp:taxon-authority><tp:taxon-status xmlns:xlink="http://www.w3.org/1999/xlink" xlink:type="simple">sp. nov.</tp:taxon-status><xref ref-type="fig" rid="F2">Figure 2a–g</xref></tp:nomenclature><tp:treatment-sec sec-type="material" id="SECID0EXFAE"><title>Material examined.</title><p><bold><italic>Holotype</italic>.</bold> ♀, China: Hainan, 18°10'–20°10'N, 108°37'–111°05'E, 1934.VIII.2, coll. Qi He (<abbrev xmlns:xlink="http://www.w3.org/1999/xlink" content-type="institution" xlink:title="Insect Collection of Yunnan Agricultural University, Kunming, China" id="ABBRID0ECGAE" xlink:type="simple">YNAU</abbrev>).</p></tp:treatment-sec><tp:treatment-sec sec-type="diagnosis" id="SECID0EHGAE"><title>Diagnosis.</title><p>The new species clearly differs from the Oriental <italic><tp:taxon-name><tp:taxon-name-part taxon-name-part-type="genus" reg="Dasyproctus">D.</tp:taxon-name-part> <tp:taxon-name-part taxon-name-part-type="species" reg="pentheri">pentheri</tp:taxon-name-part></tp:taxon-name></italic> Leclercq by the following combination of characters: free margin of clypeus with a deep, triangular emargination medially, laterally with an angular tooth on each side (Fig. <xref ref-type="fig" rid="F2">2b</xref>); propodeal enclosure with sparse, sturdy, longitudinal rugae; tibiae largely yellow (inner surface brown). In <italic><tp:taxon-name><tp:taxon-name-part taxon-name-part-type="genus" reg="Dasyproctus">D.</tp:taxon-name-part> <tp:taxon-name-part taxon-name-part-type="species" reg="pentheri">pentheri</tp:taxon-name-part></tp:taxon-name></italic>, the free margin of the clypeus has a deep semicircular emargination medially, the lateral area has a round tooth on each side; the propodeal enclosure has irregular, slender rugae; the tibiae are largely black.</p><p>The new species and <italic><tp:taxon-name><tp:taxon-name-part taxon-name-part-type="genus" reg="Dasyproctus">D.</tp:taxon-name-part> <tp:taxon-name-part taxon-name-part-type="species" reg="pentheri">pentheri</tp:taxon-name-part></tp:taxon-name></italic> can be distinguished from the other species of the genus by the following combination of characters: free margin of clypeus with a deep emargination medially, lateral area with a tooth on each side; anterior carina of pronotal collar laterally curving toward pronotal lobe; length of petiole no more than 2× maximum width (Fig. <xref ref-type="fig" rid="F2">2f</xref>).</p><fig id="F2" position="float" orientation="portrait"><object-id xmlns:xlink="http://www.w3.org/1999/xlink" content-type="doi" xlink:type="simple">10.3897/zookeys.1025.59920.figure2</object-id><object-id xmlns:xlink="http://www.w3.org/1999/xlink" content-type="arpha" xlink:type="simple">DEE72838-8E12-5340-9B86-6F17DC42AC3A</object-id><label>Figure 2.</label><caption><p><italic><tp:taxon-name><tp:taxon-name-part taxon-name-part-type="genus" reg="Dasyproctus">Dasyproctus</tp:taxon-name-part> <tp:taxon-name-part taxon-name-part-type="species" reg="hainanensis">hainanensis</tp:taxon-name-part></tp:taxon-name></italic> Yue &amp; Li, sp. nov., ♀ <bold>a</bold> habitus, lateral view <bold>b</bold> head, frontal view <bold>c</bold> head, dorsal view <bold>d</bold> collar, lateral view <bold>e</bold> mesosoma, dorsal view <bold>f</bold> petiole, gastral tergum I, dorsal view <bold>g</bold> gastral terga II–V, dorsal view. Scale bars: 0.68 mm (<bold>a</bold>); 0.89 mm (<bold>e, g</bold>); 0.99 mm (<bold>c</bold>); 1 mm (<bold>b</bold>); 1.31 mm (<bold>f</bold>); 1.65 mm (<bold>d</bold>).</p></caption><graphic xmlns:xlink="http://www.w3.org/1999/xlink" xlink:href="zookeys-1025-021-g002.jpg" position="float" orientation="portrait" xlink:type="simple" id="oo_521353.jpg"><uri content-type="original_file" xlink:type="simple">https://binary.pensoft.net/fig/521353</uri></graphic></fig></tp:treatment-sec><tp:treatment-sec sec-type="description" id="SECID0EKJAE"><title>Description.</title><p><bold>Female</bold> (Fig. <xref ref-type="fig" rid="F2">2a</xref>). <bold><italic>Body</italic></bold> length 7.8 mm. Black; yellow are: mandible (largely), two spots on clypeus medially, scape, pedicel, and flagellomere I subbasally, pronotal collar, pronotal lobe, prepectus (largely), scutellum, axilla, outer and inner sides of fore femur apically, apical half of mid femur, fore and mid tibiae, outer surface of hind tibia; fore coxa apically, inner sides of fore and mid trochanters, and tarsus pale yellowish; spots on gastral terga I–II laterally yellowish-brown, spots on terga III–IV laterally ferruginous, bands on tergum V and posterior margin of terga IV–V ferruginous (Fig. <xref ref-type="fig" rid="F2">2f, g</xref>). Integument mostly with sparse, silvery setae; clypeus with dense appressed silvery setae; scapal basin (except frontal line) with short, dense, appressed, silvery setae; upper frons and vertex with sparse, pale brown setae; gena with short, somewhat dense, silvery setae; gastral terga largely with sparse, brown setae; gastral sterna II–V with long, somewhat sparse, brown setae; setae on sternum II irregular, setae on sterna III–V in nearly linear arrangement, sternum II laterally with oval setal spot; pygidial plate anterolaterally with long, brown setae.</p><p><bold><italic>Head</italic>.</bold> Mandible tridentate apically; median lobe of clypeus with mid carina, free margin with deep, triangular emargination medially, lateral area with an angular tooth on each side (Fig. <xref ref-type="fig" rid="F2">2b</xref>); relative lengths of scape:pedicel:flagellum I:flagellum II:flagellum III = 35:7:8:9:6; frontal area dorsally with an inconspicuous, transverse carina at upper margin of scapal basin (Fig. <xref ref-type="fig" rid="F2">2c</xref>); orbital fovea shiny, distinct, large, oval, length ca. 3× width, widest area slightly narrower than hind ocellus diameter (Fig. <xref ref-type="fig" rid="F2">2c</xref>); upper frons with line formed by punctures, and with somewhat dense, small to midsize punctures ca. 0.0–1.5× diameters apart; gena with dense, fine punctures ca. 1–2× diameters apart; vertex with somewhat dense, small punctures ca. 2× diameters apart; vertex to anterior ocellus with extremely fine midline (Fig. <xref ref-type="fig" rid="F2">2c</xref>). <abbrev xmlns:xlink="http://www.w3.org/1999/xlink" xlink:title="head length" id="ABBRID0EUKAE" xlink:type="simple">HL</abbrev>:<abbrev xmlns:xlink="http://www.w3.org/1999/xlink" xlink:title="head width" id="ABBRID0EYKAE" xlink:type="simple">HW</abbrev>:<abbrev xmlns:xlink="http://www.w3.org/1999/xlink" xlink:title="postocellar distance" id="ABBRID0E3KAE" xlink:type="simple">POD</abbrev>:<abbrev xmlns:xlink="http://www.w3.org/1999/xlink" xlink:title="ocellocular distance" id="ABBRID0EALAE" xlink:type="simple">OOD</abbrev> = 8:6:2:3.</p><p><bold><italic>Mesosoma</italic>.</bold> Anterior carina of pronotal collar laterally curving toward pronotal lobe (Fig. <xref ref-type="fig" rid="F2">2d</xref>), pronotal collar with mid furrow (Fig. <xref ref-type="fig" rid="F2">2e</xref>); scutum with somewhat dense, small punctures ca. 1–3× diameters apart, posterior margin with sparse, small punctures ca. 2–5× diameters apart and short, oblique rugae; axilla with sparse, shallow, midsize punctures ca. 0.0–1.5× diameters apart; scutellum (middle area impunctate) with sparse, shallow, midsize punctures ca. 4.5–5.5× diameters apart and short, longitudinal rugae posteriorly; posterior area shiny, alutaceous, and with dense, midsize punctures, precoxal sulcus with sparse, small punctures anteriorly, metanotum with coarse, longitudinal carinae mixed with sparse, coarse punctures; metapleuron with coarse, oblique rugae; propodeal enclosure with sparse, coarse, longitudinal rugae and mid furrow, lateral area with sparse, oblique rugae; posterior surface with dense, transverse rugae, and narrow, deep mid furrow; lateral surface with dense, fine, oblique rugae.</p><p><bold><italic>Metasoma</italic>.</bold> Length of petiole 1.22× maximum width (Fig. <xref ref-type="fig" rid="F2">2f</xref>), and half of hind femur, its surface rough, with contiguous large punctures; gastral terga I–IV with a yellowish-brown or ferruginous spot on each side, tergum V with a band, spots on tergum I slightest of all (Fig. <xref ref-type="fig" rid="F2">2g</xref>); gastral terga with dense, fine punctures, gastral sterna with sparse, small to midsize punctures; pygidial plate concave and narrow, posteriorly with contiguous, small to midsize punctures and longitudinal rugae.</p><p><bold>Male.</bold> Unknown.</p></tp:treatment-sec><tp:treatment-sec sec-type="distribution" id="SECID0EGMAE"><title>Distribution.</title><p>China (Hainan).</p></tp:treatment-sec><tp:treatment-sec sec-type="etymology" id="SECID0ELMAE"><title>Etymology.</title><p>The new species is named after the Hainan Province of China, where the holotype was collected.</p></tp:treatment-sec></tp:taxon-treatment>
