# Supplementary material for: The genus Dasyproctus (Hymenoptera, Apoidea, Crabronidae) in China, with description of two new species
Source: Zookeys. 2021 Mar 18;1025:21–34. doi: 10.3897/zookeys.1025.59920 (PMC7994288; doi:10.3897/zookeys.1025.59920)
Supplement: XML Treatment for Dasyproctus cevirus [file zookeys.1025.59920-treatment4.xml]

<!DOCTYPE tp:taxon-treatment
  PUBLIC "-//TaxonX//DTD Taxonomic Treatment Publishing DTD v0 20100105//EN" "tax-treatment-NSO.dtd">
<tp:taxon-treatment xmlns:tp="http://www.plazi.org/taxpub"><tp:treatment-meta><kwd-group><label>Taxon classification</label><kwd><named-content xmlns:xlink="http://www.w3.org/1999/xlink" content-type="kingdom">Animalia</named-content></kwd><kwd><named-content xmlns:xlink="http://www.w3.org/1999/xlink" content-type="order">Hymenoptera</named-content></kwd><kwd><named-content xmlns:xlink="http://www.w3.org/1999/xlink" content-type="family">Crabronidae</named-content></kwd></kwd-group><mixed-citation publication-type="journal"><person-group><name><surname>Yue</surname><given-names>Dan</given-names></name><name><surname>Ma</surname><given-names>Li</given-names></name><name><surname>Li</surname><given-names>Qiang</given-names></name></person-group><article-title>The genus <italic><tp:taxon-name><tp:taxon-name-part taxon-name-part-type="genus" reg="Dasyproctus">Dasyproctus</tp:taxon-name-part></tp:taxon-name></italic> (<tp:taxon-name><tp:taxon-name-part taxon-name-part-type="order">Hymenoptera</tp:taxon-name-part></tp:taxon-name>, <tp:taxon-name><tp:taxon-name-part taxon-name-part-type="superfamily">Apoidea</tp:taxon-name-part></tp:taxon-name>, <tp:taxon-name><tp:taxon-name-part taxon-name-part-type="family">Crabronidae</tp:taxon-name-part></tp:taxon-name>) in China, with description of two new species</article-title><source>Zookeys</source><day>18</day><month>3</month><year>2021</year><volume>1025</volume><fpage>21</fpage><lpage>34</lpage><pub-id pub-id-type="doi">10.3897/zookeys.1025.59920</pub-id></mixed-citation></tp:treatment-meta><tp:nomenclature><tp:taxon-name><object-id xmlns:xlink="http://www.w3.org/1999/xlink" content-type="arpha" xlink:type="simple">D801BBBE-816D-56F6-B4F4-70940FDEA3E7</object-id>
            <tp:taxon-name-part taxon-name-part-type="genus" reg="Dasyproctus">Dasyproctus</tp:taxon-name-part>
            <tp:taxon-name-part taxon-name-part-type="species" reg="cevirus">cevirus</tp:taxon-name-part>
          </tp:taxon-name><tp:taxon-authority>Leclercq, 1963, first record from China</tp:taxon-authority><xref ref-type="fig" rid="F3">Figure 3a–g</xref><tp:nomenclature-citation-list><tp:nomenclature-citation><tp:taxon-name>
                <tp:taxon-name-part taxon-name-part-type="genus" reg="Dasyproctus">Dasyproctus</tp:taxon-name-part> <tp:taxon-name-part taxon-name-part-type="species" reg="cevirus">cevirus</tp:taxon-name-part></tp:taxon-name><comment>Leclercq, 1963: 16.</comment></tp:nomenclature-citation></tp:nomenclature-citation-list></tp:nomenclature><tp:treatment-sec sec-type="material" id="SECID0EFOAE"><title>Material examined.</title><p>1♀, China: Hainan: Baisha, 2008.IV.29, coll. Chengjin Yan; 1♀, China: Hainan: Bangxi Polu Nature Reserve, 2008.V.3, coll. Chengjin Yan; 1♀, China: Hainan: Lanyang Park, 2002.VII.18, coll. Zaifu Xu; 1♀, China: Hainan: Songtao Reservoir, 2002.VII.17, coll. Zaifu Xu; 1♀, China: Yunnan: Anning, 2006.VII.7, coll. Ming Luo; 2♀, China: Yunnan: Baoshan: Longyang District, 2006.VII.18, coll. Rui Zhang; 2♀, China: Yunnan: Baoshan: Longyang: Lu Jiang Ba Thermal Institute, 2006.VII.20, coll. Rui Zhang; 5♀4♂, China: Yunnan: Dehong: Luanchuan, 2005.VIII.13, coll. Chunju Liu (3♀2♂), Tingjing Li (1♀), Kai Wu (1♀2♂); 4♀2♂, China: Yunnan: Dehong: Luxi, 2005.VIII.9–10, coll. Li Ma (2♀2♂), Tingjing Li (1♀), Xiaoli Li (1♀); 1♀2♂, China: Yunnan: Dehong: Ruili, 2005.VIII.12, coll. Tingjing Li (1♂), Li Ma (1♀1♂); 9♀2♂, China: Yunnan: Dehong: Yingjiang, 2005.VIII.15–16, coll. Kai Wu (1♀1♂), Chunju Liu (1♀), Tingjing Li (4♀), Li Ma (3♀1♂); 2♀, China: Yunnan: Hekou, 2003.VII.21, coll. Zhenshan Geng (1♀), Qiang Li (1♀); 1♀, China: Yunnan: Kunming: Songhua dam, 2006.VII.29, coll. Wenliang Li; 2♂, China: Yunnan: Lincang: Linxiang, 2004.X.5, coll. Li Ma (1♂), Chunju Liu (1♂); 1♀, China: Yunnan: Lijiang: Ninglang, 2005.VIII.25, coll. Tingjing Li; 2♂, China: Yunnan: Mengla: Wangtianshu Forest Park, 2005.V.2, coll. Peng Wang; 3♀1♂, China: Yunnan: Mengla, 2005.V.8, coll. Peng Wang; 2♀, China: Yunnan: Mengla, 2005.V.20–21, coll. Peng Wang; 3♀, China: Yunnan: Nujiang: Fugong, 2003.VIII.24, coll. Peng Wang; 3♀, China: Yunnan: Nujiang: Lishui, 2006.VII.19, coll. Li Ma (1♀), Rui Zhang (2♀); 6♀3♂, China: Yunnan: Simao: Jingdong, 2005.IV.28–V.1, coll. Chunju Liu (2♂), Baoxin Dong (3♀), Kai Wu (1♀1♂), Hesheng Wang (2♀); 13♀4♂, China: Yunnan: Simao: Jinggu, 2004.X.4, coll. Baoxin Dong (2♀), Chunju Liu (1♀), Kai Wu (1♀1♂), Li Ma (7♀2♂), Hesheng Wang (1♀1♂), Haiyan Zhang (1♀); 1♀, China: Yunnan: Kunming: Yunnan Agricultural University, 2007.VIII.15, coll. Peng Wang; 1♀, China: Yunnan: Xishuangbanna: Jinghong: Daluo Forest Park, 2004.X.2, coll. Kai Wu; 1♀, China: Yunnan: Jinghong, 2004.X.3, coll. Baoxin Dong (all <abbrev xmlns:xlink="http://www.w3.org/1999/xlink" content-type="institution" xlink:title="Insect Collection of Yunnan Agricultural University, Kunming, China" id="ABBRID0ELOAE" xlink:type="simple">YNAU</abbrev>).</p></tp:treatment-sec><tp:treatment-sec sec-type="distribution" id="SECID0EQOAE"><title>Distribution.</title><p>China (Hainan, Yunnan); Philippines; Thailand; Indonesia; Papua New Guinea.</p><fig id="F3" position="float" orientation="portrait"><object-id xmlns:xlink="http://www.w3.org/1999/xlink" content-type="doi" xlink:type="simple">10.3897/zookeys.1025.59920.figure3</object-id><object-id xmlns:xlink="http://www.w3.org/1999/xlink" content-type="arpha" xlink:type="simple">88860154-EE56-5A37-9332-3A710C72AC21</object-id><label>Figure 3.</label><caption><p><italic><tp:taxon-name><tp:taxon-name-part taxon-name-part-type="genus" reg="Dasyproctus">Dasyproctus</tp:taxon-name-part> <tp:taxon-name-part taxon-name-part-type="species" reg="cevirus">cevirus</tp:taxon-name-part></tp:taxon-name></italic> Leclercq <bold>a</bold> ♀. habitus, dorsal view <bold>b</bold> ♀. head, dorsal view <bold>c</bold> ♀. head, frontal view <bold>d</bold> ♂. head, frontal view <bold>e</bold> ♀. mesosoma, dorsal view <bold>f</bold> ♀. collar, lateral view <bold>g</bold> ♀. metasoma, dorsal view. Scale bars: 0.47 mm (<bold>a</bold>); 0.62 mm (<bold>g</bold>); 0.81 mm (<bold>b</bold>); 0.85 mm (<bold>c</bold>); 1 mm (<bold>e</bold>); 1.09 mm (<bold>d</bold>); 1.79 mm (<bold>f</bold>).</p></caption><graphic xmlns:xlink="http://www.w3.org/1999/xlink" xlink:href="zookeys-1025-021-g003.jpg" position="float" orientation="portrait" xlink:type="simple" id="oo_521354.jpg"><uri content-type="original_file" xlink:type="simple">https://binary.pensoft.net/fig/521354</uri></graphic></fig></tp:treatment-sec></tp:taxon-treatment>
