# Supplementary material for: The genus Dasyproctus (Hymenoptera, Apoidea, Crabronidae) in China, with description of two new species
Source: Zookeys. 2021 Mar 18;1025:21–34. doi: 10.3897/zookeys.1025.59920 (PMC7994288; doi:10.3897/zookeys.1025.59920)
Supplement: XML Treatment for Dasyproctus vaporus [file zookeys.1025.59920-treatment5.xml]

<!DOCTYPE tp:taxon-treatment
  PUBLIC "-//TaxonX//DTD Taxonomic Treatment Publishing DTD v0 20100105//EN" "tax-treatment-NSO.dtd">
<tp:taxon-treatment xmlns:tp="http://www.plazi.org/taxpub"><tp:treatment-meta><kwd-group><label>Taxon classification</label><kwd><named-content xmlns:xlink="http://www.w3.org/1999/xlink" content-type="kingdom">Animalia</named-content></kwd><kwd><named-content xmlns:xlink="http://www.w3.org/1999/xlink" content-type="order">Hymenoptera</named-content></kwd><kwd><named-content xmlns:xlink="http://www.w3.org/1999/xlink" content-type="family">Crabronidae</named-content></kwd></kwd-group><mixed-citation publication-type="journal"><person-group><name><surname>Yue</surname><given-names>Dan</given-names></name><name><surname>Ma</surname><given-names>Li</given-names></name><name><surname>Li</surname><given-names>Qiang</given-names></name></person-group><article-title>The genus <italic><tp:taxon-name><tp:taxon-name-part taxon-name-part-type="genus" reg="Dasyproctus">Dasyproctus</tp:taxon-name-part></tp:taxon-name></italic> (<tp:taxon-name><tp:taxon-name-part taxon-name-part-type="order">Hymenoptera</tp:taxon-name-part></tp:taxon-name>, <tp:taxon-name><tp:taxon-name-part taxon-name-part-type="superfamily">Apoidea</tp:taxon-name-part></tp:taxon-name>, <tp:taxon-name><tp:taxon-name-part taxon-name-part-type="family">Crabronidae</tp:taxon-name-part></tp:taxon-name>) in China, with description of two new species</article-title><source>Zookeys</source><day>18</day><month>3</month><year>2021</year><volume>1025</volume><fpage>21</fpage><lpage>34</lpage><pub-id pub-id-type="doi">10.3897/zookeys.1025.59920</pub-id></mixed-citation></tp:treatment-meta><tp:nomenclature><tp:taxon-name><object-id xmlns:xlink="http://www.w3.org/1999/xlink" content-type="arpha" xlink:type="simple">0A953216-5E40-595F-8A03-0C352027CECF</object-id>
            <tp:taxon-name-part taxon-name-part-type="genus" reg="Dasyproctus">Dasyproctus</tp:taxon-name-part>
            <tp:taxon-name-part taxon-name-part-type="species" reg="vaporus">vaporus</tp:taxon-name-part>
          </tp:taxon-name><tp:taxon-authority>Leclercq, 1963, first record from China</tp:taxon-authority><xref ref-type="fig" rid="F4">Figure 4a–f</xref><tp:nomenclature-citation-list><tp:nomenclature-citation><tp:taxon-name>
                <tp:taxon-name-part taxon-name-part-type="genus" reg="Dasyproctus">Dasyproctus</tp:taxon-name-part> <tp:taxon-name-part taxon-name-part-type="species" reg="vaporus">vaporus</tp:taxon-name-part></tp:taxon-name><comment>Leclercq, 1963: 22.</comment></tp:nomenclature-citation><tp:nomenclature-citation><tp:taxon-name>
                <tp:taxon-name-part taxon-name-part-type="genus" reg="Dasyproctus">Dasyproctus</tp:taxon-name-part> <tp:taxon-name-part taxon-name-part-type="species" reg="sculpturatus">sculpturatus</tp:taxon-name-part></tp:taxon-name><comment>Tsuneki, 1976: 113, synonymized with <tp:taxon-name><tp:taxon-name-part taxon-name-part-type="genus" reg="Dasyproctus">Dasyproctus</tp:taxon-name-part> <tp:taxon-name-part taxon-name-part-type="species" reg="vaporus">vaporus</tp:taxon-name-part></tp:taxon-name> by <xref ref-type="bibr" rid="B33">Tsuneki (1984</xref>: 16).</comment></tp:nomenclature-citation></tp:nomenclature-citation-list></tp:nomenclature><tp:treatment-sec sec-type="material" id="SECID0EZSAE"><title>Material examined.</title><p>1♂, China: Yunnan: Dehong: Luxi, 2005.VIII.10, coll. Tingjing Li; 5♂, China: Yunnan: Dehong: Yingjiang: Yunyan Mountain, 2005.VIII.15, coll. Li Ma (2♂), Haiyan Zhang (2♂), Tingjing Li (1♂); 1♂, China: Yunnan: Dehong: Yingjiang, 2005.VIII.15, coll. Kai Wu; 1♂, China: Yunnan: Dehong: Yingjiang: Taiping Township, 2005.VIII.15, coll. Xiaoli Li (all <abbrev xmlns:xlink="http://www.w3.org/1999/xlink" content-type="institution" xlink:title="Insect Collection of Yunnan Agricultural University, Kunming, China" id="ABBRID0E6SAE" xlink:type="simple">YNAU</abbrev>).</p></tp:treatment-sec><tp:treatment-sec sec-type="distribution" id="SECID0EETAE"><title>Distribution.</title><p>China (Yunnan); Philippines.</p><fig id="F4" position="float" orientation="portrait"><object-id xmlns:xlink="http://www.w3.org/1999/xlink" content-type="doi" xlink:type="simple">10.3897/zookeys.1025.59920.figure4</object-id><object-id xmlns:xlink="http://www.w3.org/1999/xlink" content-type="arpha" xlink:type="simple">C277782E-B1A1-5E8A-AFFC-954E1AAAFACB</object-id><label>Figure 4.</label><caption><p><italic><tp:taxon-name><tp:taxon-name-part taxon-name-part-type="genus" reg="Dasyproctus">Dasyproctus</tp:taxon-name-part> <tp:taxon-name-part taxon-name-part-type="species" reg="vaporus">vaporus</tp:taxon-name-part></tp:taxon-name></italic> Leclercq, ♂ <bold>a</bold> habitus, dorsal view <bold>b</bold> head, frontal view <bold>c</bold> head, dorsal view <bold>d</bold> mesosoma, dorsal view <bold>e</bold> collar, lateral view <bold>f</bold> metasoma, dorsal view. Scale bars: 0.46 mm (<bold>a</bold>); 0.67 mm (<bold>f</bold>); 1 mm (<bold>b, c</bold>); 1.07 mm (<bold>d</bold>); 1.64 mm (<bold>e</bold>).</p></caption><graphic xmlns:xlink="http://www.w3.org/1999/xlink" xlink:href="zookeys-1025-021-g004.jpg" position="float" orientation="portrait" xlink:type="simple" id="oo_521355.jpg"><uri content-type="original_file" xlink:type="simple">https://binary.pensoft.net/fig/521355</uri></graphic></fig></tp:treatment-sec><ref-list><ref id="B33"><mixed-citation xmlns:xlink="http://www.w3.org/1999/xlink" xlink:type="simple"><person-group><name name-style="western"><surname>Tsuneki</surname><given-names>K</given-names></name></person-group> (<year>1984</year>) <article-title>Studies of the Philippine <tp:taxon-name><tp:taxon-name-part taxon-name-part-type="subfamily">Crabroninae</tp:taxon-name-part></tp:taxon-name>, revision and addition, with an annotated key to the species (<tp:taxon-name><tp:taxon-name-part taxon-name-part-type="order">Hymenoptera</tp:taxon-name-part></tp:taxon-name><tp:taxon-name><tp:taxon-name-part taxon-name-part-type="family">Sphecidae</tp:taxon-name-part></tp:taxon-name>).</article-title><source>Special Publications of the Japan Hymenopterists Association</source><volume>29</volume>: <fpage>1</fpage>–<lpage>50</lpage>.</mixed-citation></ref></ref-list></tp:taxon-treatment>
